# Supplementary material for: Lung function and skin fibrosis changes as predictors of survival in SSc-associated interstitial lung disease: a EUSTAR study
Source: Rheumatology (Oxford). 2025 Jun 3;64(10):5344–53. doi: 10.1093/rheumatology/keaf264 (PMC12494203; doi:10.1093/rheumatology/keaf264)
Supplement: keaf264_Supplementary_Data [file keaf264_supplementary_data.zip]

Archive with 3 entries (2 files):
- keaf264_Supplementary_Data/
- keaf264_Supplementary_Data/EUSTAR SSc mortality manuscript_supplement_13March2025 clean.docx
- keaf264_Supplementary_Data/rhe-24-2887-File002.docx
